# Supplementary material for: Study on the Properties of Nano-CeO2/Polyurea-Based Gel Grease for Electric Motor Bearings
Source: Gels. 2026 Jun 12;12(6):528. doi: 10.3390/gels12060528 (PMC13299449; doi:10.3390/gels12060528)
Supplement: Supplementary file 1 [file gels-12-00528-s001.zip]

Archive with 1 entries (1 files):
- gels-4337165-supplementary.pdf
